# Supplementary material for: Inactivation of Bacteriophage ɸ6 and SARS-CoV-2 in Antimicrobial Surface Tests
Source: Viruses. 2023 Aug 29;15(9):1833. doi: 10.3390/v15091833 (PMC10535131; doi:10.3390/v15091833)
Supplement: Supplementary file 1 [file viruses-15-01833-s001.zip]

Archive with 1 entries (1 files):
- viruses-2555754-supplementary.pdf
